# Supplementary material for: Impact of Diabetic Stress Conditions on Renal Cell Metabolome
Source: Cells. 2019 Sep 24;8(10):1141. doi: 10.3390/cells8101141 (PMC6829414; doi:10.3390/cells8101141)
Supplement: Supplementary file 1 [file cells-08-01141-s001.zip]

Archive with 2 entries (2 files):
- Revised Supplementary  information.pdf
- Supplementary Table 2_Anova_results.xlsx
