# Supplementary material for: Impact of Diabetic Stress Conditions on Renal Cell Metabolome
Source: Cells. 2019 Sep 24;8(10):1141. doi: 10.3390/cells8101141 (PMC6829414; doi:10.3390/cells8101141)
Supplement: Supplementary file 1 [file cells-08-01141-s001.zip › Supplementary Table 2_Anova_results.xlsx]

## Sheet: Podocytes
	f.value	p.value	=-LOG10(p)	FDR	Tukey's HSD
D-Sorbitol	1031	1.8362e-21	20.736	1.4139e-19	Podocytes_diff_30mM-Podocytes_diff_05mM	Podocytes_undiff_30mM-Podocytes_diff_05mM	Podocytes_diff_30mM-Podocytes_diff_11mM	Podocytes_undiff_30mM-Podocytes_diff_11mM	Podocytes_undiff_05mM-Podocytes_diff_30mM	Podocytes_undiff_11mM-Podocytes_diff_30mM	Podocytes_undiff_30mM-Podocytes_diff_30mM	Podocytes_undiff_30mM-Podocytes_undiff_05mM	Podocytes_undiff_30mM-Podocytes_undiff_11mM
D-Fructose	162.64	2.5087e-14	13.601	9.6584e-13	Podocytes_diff_30mM-Podocytes_diff_05mM	Podocytes_undiff_30mM-Podocytes_diff_05mM	Podocytes_diff_30mM-Podocytes_diff_11mM	Podocytes_undiff_30mM-Podocytes_diff_11mM	Podocytes_undiff_05mM-Podocytes_diff_30mM	Podocytes_undiff_11mM-Podocytes_diff_30mM	Podocytes_undiff_30mM-Podocytes_diff_30mM	Podocytes_undiff_30mM-Podocytes_undiff_05mM	Podocytes_undiff_30mM-Podocytes_undiff_11mM
L-Asparagine	121.94	3.1106e-13	12.507	7.9838e-12	Podocytes_diff_30mM-Podocytes_diff_05mM	Podocytes_undiff_11mM-Podocytes_diff_05mM	Podocytes_diff_30mM-Podocytes_diff_11mM	Podocytes_undiff_11mM-Podocytes_diff_11mM	Podocytes_undiff_05mM-Podocytes_diff_30mM	Podocytes_undiff_11mM-Podocytes_diff_30mM	Podocytes_undiff_30mM-Podocytes_diff_30mM	Podocytes_undiff_11mM-Podocytes_undiff_05mM	Podocytes_undiff_30mM-Podocytes_undiff_11mM
D-Glucose	106.59	1.0004e-12	12	1.9257e-11	Podocytes_diff_30mM-Podocytes_diff_05mM	Podocytes_undiff_30mM-Podocytes_diff_05mM	Podocytes_diff_30mM-Podocytes_diff_11mM	Podocytes_undiff_30mM-Podocytes_diff_11mM	Podocytes_undiff_05mM-Podocytes_diff_30mM	Podocytes_undiff_11mM-Podocytes_diff_30mM	Podocytes_undiff_30mM-Podocytes_diff_30mM	Podocytes_undiff_30mM-Podocytes_undiff_05mM	Podocytes_undiff_30mM-Podocytes_undiff_11mM
Glycine	63.431	8.5129e-11	10.07	1.311e-09	Podocytes_diff_30mM-Podocytes_diff_05mM	Podocytes_undiff_11mM-Podocytes_diff_05mM	Podocytes_undiff_30mM-Podocytes_diff_05mM	Podocytes_diff_30mM-Podocytes_diff_11mM	Podocytes_undiff_11mM-Podocytes_diff_11mM	Podocytes_undiff_30mM-Podocytes_diff_11mM	Podocytes_undiff_05mM-Podocytes_diff_30mM	Podocytes_undiff_11mM-Podocytes_diff_30mM	Podocytes_undiff_30mM-Podocytes_diff_30mM	Podocytes_undiff_11mM-Podocytes_undiff_05mM	Podocytes_undiff_30mM-Podocytes_undiff_05mM	Podocytes_undiff_30mM-Podocytes_undiff_11mM
myo-Inositol	60.864	1.2061e-10	9.9186	1.5478e-09	Podocytes_diff_30mM-Podocytes_diff_05mM	Podocytes_undiff_11mM-Podocytes_diff_05mM	Podocytes_undiff_30mM-Podocytes_diff_05mM	Podocytes_diff_30mM-Podocytes_diff_11mM	Podocytes_undiff_11mM-Podocytes_diff_11mM	Podocytes_undiff_30mM-Podocytes_diff_11mM	Podocytes_undiff_05mM-Podocytes_diff_30mM	Podocytes_undiff_11mM-Podocytes_diff_30mM	Podocytes_undiff_11mM-Podocytes_undiff_05mM	Podocytes_undiff_30mM-Podocytes_undiff_05mM	Podocytes_undiff_30mM-Podocytes_undiff_11mM
L-Aspartic acid	59.71	1.4171e-10	9.8486	1.5588e-09	Podocytes_diff_30mM-Podocytes_diff_05mM	Podocytes_undiff_30mM-Podocytes_diff_05mM	Podocytes_diff_30mM-Podocytes_diff_11mM	Podocytes_undiff_30mM-Podocytes_diff_11mM	Podocytes_undiff_05mM-Podocytes_diff_30mM	Podocytes_undiff_11mM-Podocytes_diff_30mM	Podocytes_undiff_30mM-Podocytes_undiff_05mM	Podocytes_undiff_30mM-Podocytes_undiff_11mM
L-Serine	49.078	7.2919e-10	9.1372	7.0184e-09	Podocytes_diff_30mM-Podocytes_diff_05mM	Podocytes_undiff_11mM-Podocytes_diff_05mM	Podocytes_undiff_30mM-Podocytes_diff_05mM	Podocytes_diff_30mM-Podocytes_diff_11mM	Podocytes_undiff_11mM-Podocytes_diff_11mM	Podocytes_undiff_30mM-Podocytes_diff_11mM	Podocytes_undiff_05mM-Podocytes_diff_30mM	Podocytes_undiff_11mM-Podocytes_diff_30mM	Podocytes_undiff_11mM-Podocytes_undiff_05mM	Podocytes_undiff_30mM-Podocytes_undiff_05mM	Podocytes_undiff_30mM-Podocytes_undiff_11mM
L-Isoleucine	46.976	1.0476e-09	8.9798	8.9628e-09	Podocytes_diff_30mM-Podocytes_diff_05mM	Podocytes_undiff_30mM-Podocytes_diff_05mM	Podocytes_diff_30mM-Podocytes_diff_11mM	Podocytes_undiff_30mM-Podocytes_diff_11mM	Podocytes_undiff_05mM-Podocytes_diff_30mM	Podocytes_undiff_11mM-Podocytes_diff_30mM	Podocytes_undiff_30mM-Podocytes_undiff_05mM	Podocytes_undiff_30mM-Podocytes_undiff_11mM
beta-Alanine	42.881	2.2199e-09	8.6537	1.7093e-08	Podocytes_diff_30mM-Podocytes_diff_05mM	Podocytes_undiff_30mM-Podocytes_diff_05mM	Podocytes_diff_30mM-Podocytes_diff_11mM	Podocytes_undiff_11mM-Podocytes_diff_11mM	Podocytes_undiff_30mM-Podocytes_diff_11mM	Podocytes_undiff_05mM-Podocytes_diff_30mM	Podocytes_undiff_11mM-Podocytes_diff_30mM	Podocytes_undiff_30mM-Podocytes_undiff_05mM	Podocytes_undiff_30mM-Podocytes_undiff_11mM
E-4-Hydroxy-L-proline	31.118	2.9519e-08	7.5299	2.0663e-07	Podocytes_diff_30mM-Podocytes_diff_05mM	Podocytes_undiff_11mM-Podocytes_diff_05mM	Podocytes_undiff_30mM-Podocytes_diff_05mM	Podocytes_diff_30mM-Podocytes_diff_11mM	Podocytes_undiff_11mM-Podocytes_diff_11mM	Podocytes_undiff_05mM-Podocytes_diff_30mM	Podocytes_undiff_11mM-Podocytes_diff_30mM	Podocytes_undiff_11mM-Podocytes_undiff_05mM	Podocytes_undiff_30mM-Podocytes_undiff_05mM	Podocytes_undiff_30mM-Podocytes_undiff_11mM
Diethanolamine	28.81	5.4222e-08	7.2658	3.4792e-07	Podocytes_diff_30mM-Podocytes_diff_05mM	Podocytes_undiff_11mM-Podocytes_diff_05mM	Podocytes_undiff_30mM-Podocytes_diff_05mM	Podocytes_diff_30mM-Podocytes_diff_11mM	Podocytes_undiff_11mM-Podocytes_diff_11mM	Podocytes_undiff_30mM-Podocytes_diff_11mM	Podocytes_undiff_05mM-Podocytes_diff_30mM	Podocytes_undiff_11mM-Podocytes_diff_30mM	Podocytes_undiff_11mM-Podocytes_undiff_05mM	Podocytes_undiff_30mM-Podocytes_undiff_05mM
Guanosine	25.871	1.2545e-07	6.9015	7.4302e-07	Podocytes_diff_30mM-Podocytes_diff_05mM	Podocytes_undiff_30mM-Podocytes_diff_05mM	Podocytes_diff_30mM-Podocytes_diff_11mM	Podocytes_undiff_30mM-Podocytes_diff_11mM	Podocytes_undiff_05mM-Podocytes_diff_30mM	Podocytes_undiff_11mM-Podocytes_diff_30mM	Podocytes_undiff_30mM-Podocytes_undiff_05mM	Podocytes_undiff_30mM-Podocytes_undiff_11mM
Citric acid	25.077	1.5957e-07	6.797	8.7766e-07	Podocytes_diff_11mM-Podocytes_diff_05mM	Podocytes_diff_30mM-Podocytes_diff_05mM	Podocytes_undiff_30mM-Podocytes_diff_05mM	Podocytes_undiff_05mM-Podocytes_diff_11mM	Podocytes_undiff_30mM-Podocytes_diff_11mM	Podocytes_undiff_05mM-Podocytes_diff_30mM	Podocytes_undiff_11mM-Podocytes_diff_30mM	Podocytes_undiff_30mM-Podocytes_undiff_05mM	Podocytes_undiff_30mM-Podocytes_undiff_11mM
Aminomalonic acid	24.459	1.9332e-07	6.7137	9.9239e-07	Podocytes_diff_30mM-Podocytes_diff_05mM	Podocytes_undiff_11mM-Podocytes_diff_05mM	Podocytes_undiff_30mM-Podocytes_diff_05mM	Podocytes_diff_30mM-Podocytes_diff_11mM	Podocytes_undiff_11mM-Podocytes_diff_11mM	Podocytes_undiff_05mM-Podocytes_diff_30mM	Podocytes_undiff_11mM-Podocytes_diff_30mM	Podocytes_undiff_11mM-Podocytes_undiff_05mM	Podocytes_undiff_30mM-Podocytes_undiff_05mM	Podocytes_undiff_30mM-Podocytes_undiff_11mM
L-Valine	23.171	2.9236e-07	6.5341	1.407e-06	Podocytes_diff_30mM-Podocytes_diff_05mM	Podocytes_undiff_30mM-Podocytes_diff_05mM	Podocytes_diff_30mM-Podocytes_diff_11mM	Podocytes_undiff_30mM-Podocytes_diff_11mM	Podocytes_undiff_05mM-Podocytes_diff_30mM	Podocytes_undiff_11mM-Podocytes_diff_30mM	Podocytes_undiff_30mM-Podocytes_undiff_05mM	Podocytes_undiff_30mM-Podocytes_undiff_11mM
L-Glutamic acid	20.953	6.2489e-07	6.2042	2.8304e-06	Podocytes_diff_30mM-Podocytes_diff_05mM	Podocytes_undiff_30mM-Podocytes_diff_05mM	Podocytes_diff_30mM-Podocytes_diff_11mM	Podocytes_undiff_30mM-Podocytes_diff_11mM	Podocytes_undiff_05mM-Podocytes_diff_30mM	Podocytes_undiff_11mM-Podocytes_diff_30mM	Podocytes_undiff_30mM-Podocytes_undiff_05mM	Podocytes_undiff_30mM-Podocytes_undiff_11mM
Hypotaurine	20.672	6.9124e-07	6.1604	2.957e-06	Podocytes_diff_30mM-Podocytes_diff_05mM	Podocytes_undiff_30mM-Podocytes_diff_05mM	Podocytes_diff_30mM-Podocytes_diff_11mM	Podocytes_undiff_30mM-Podocytes_diff_11mM	Podocytes_undiff_05mM-Podocytes_diff_30mM	Podocytes_undiff_11mM-Podocytes_diff_30mM	Podocytes_undiff_30mM-Podocytes_undiff_05mM	Podocytes_undiff_30mM-Podocytes_undiff_11mM
L-Alanine	20.259	8.0346e-07	6.095	3.2561e-06	Podocytes_diff_30mM-Podocytes_diff_05mM	Podocytes_undiff_30mM-Podocytes_diff_05mM	Podocytes_diff_30mM-Podocytes_diff_11mM	Podocytes_undiff_05mM-Podocytes_diff_30mM	Podocytes_undiff_11mM-Podocytes_diff_30mM	Podocytes_undiff_30mM-Podocytes_undiff_05mM	Podocytes_undiff_30mM-Podocytes_undiff_11mM
L-Threonine	19.014	1.2844e-06	5.8913	4.9449e-06	Podocytes_diff_30mM-Podocytes_diff_05mM	Podocytes_diff_30mM-Podocytes_diff_11mM	Podocytes_undiff_11mM-Podocytes_diff_11mM	Podocytes_undiff_05mM-Podocytes_diff_30mM	Podocytes_undiff_11mM-Podocytes_diff_30mM	Podocytes_undiff_30mM-Podocytes_diff_30mM	Podocytes_undiff_30mM-Podocytes_undiff_11mM
L-Phenylalanine	17.674	2.1912e-06	5.6593	8.0343e-06	Podocytes_diff_30mM-Podocytes_diff_05mM	Podocytes_undiff_30mM-Podocytes_diff_05mM	Podocytes_diff_30mM-Podocytes_diff_11mM	Podocytes_undiff_11mM-Podocytes_diff_11mM	Podocytes_undiff_05mM-Podocytes_diff_30mM	Podocytes_undiff_11mM-Podocytes_diff_30mM	Podocytes_undiff_30mM-Podocytes_undiff_05mM	Podocytes_undiff_30mM-Podocytes_undiff_11mM
L-Proline	17.459	2.3943e-06	5.6208	8.38e-06	Podocytes_diff_30mM-Podocytes_diff_05mM	Podocytes_undiff_30mM-Podocytes_diff_05mM	Podocytes_diff_30mM-Podocytes_diff_11mM	Podocytes_undiff_30mM-Podocytes_diff_11mM	Podocytes_undiff_05mM-Podocytes_diff_30mM	Podocytes_undiff_11mM-Podocytes_diff_30mM	Podocytes_undiff_30mM-Podocytes_undiff_05mM	Podocytes_undiff_30mM-Podocytes_undiff_11mM
L-5-Oxoproline	17.226	2.6382e-06	5.5787	8.8324e-06	Podocytes_diff_11mM-Podocytes_diff_05mM	Podocytes_diff_30mM-Podocytes_diff_05mM	Podocytes_undiff_30mM-Podocytes_diff_05mM	Podocytes_undiff_05mM-Podocytes_diff_11mM	Podocytes_undiff_05mM-Podocytes_diff_30mM	Podocytes_undiff_11mM-Podocytes_diff_30mM	Podocytes_undiff_30mM-Podocytes_undiff_05mM	Podocytes_undiff_30mM-Podocytes_undiff_11mM
Phoshoethanolamine	17.036	2.8579e-06	5.544	9.1223e-06	Podocytes_diff_30mM-Podocytes_diff_05mM	Podocytes_undiff_30mM-Podocytes_diff_05mM	Podocytes_undiff_11mM-Podocytes_diff_11mM	Podocytes_undiff_05mM-Podocytes_diff_30mM	Podocytes_undiff_11mM-Podocytes_diff_30mM	Podocytes_undiff_30mM-Podocytes_undiff_05mM	Podocytes_undiff_30mM-Podocytes_undiff_11mM
Fumaric acid	16.951	2.9618e-06	5.5284	9.1223e-06	Podocytes_diff_30mM-Podocytes_diff_05mM	Podocytes_undiff_30mM-Podocytes_diff_05mM	Podocytes_diff_30mM-Podocytes_diff_11mM	Podocytes_undiff_30mM-Podocytes_diff_11mM	Podocytes_undiff_05mM-Podocytes_diff_30mM	Podocytes_undiff_11mM-Podocytes_diff_30mM	Podocytes_undiff_30mM-Podocytes_undiff_05mM	Podocytes_undiff_30mM-Podocytes_undiff_11mM
Lactic acid	16.365	3.8123e-06	5.4188	1.129e-05	Podocytes_diff_11mM-Podocytes_diff_05mM	Podocytes_diff_30mM-Podocytes_diff_05mM	Podocytes_undiff_30mM-Podocytes_diff_05mM	Podocytes_undiff_05mM-Podocytes_diff_11mM	Podocytes_undiff_05mM-Podocytes_diff_30mM	Podocytes_undiff_11mM-Podocytes_diff_30mM	Podocytes_undiff_30mM-Podocytes_undiff_05mM	Podocytes_undiff_30mM-Podocytes_undiff_11mM
Dodecanoic acid	15.691	5.1397e-06	5.2891	1.4658e-05	Podocytes_diff_30mM-Podocytes_diff_05mM	Podocytes_undiff_11mM-Podocytes_diff_05mM	Podocytes_undiff_30mM-Podocytes_diff_05mM	Podocytes_diff_30mM-Podocytes_diff_11mM	Podocytes_undiff_11mM-Podocytes_diff_11mM	Podocytes_undiff_30mM-Podocytes_diff_11mM	Podocytes_undiff_05mM-Podocytes_diff_30mM	Podocytes_undiff_11mM-Podocytes_undiff_05mM	Podocytes_undiff_30mM-Podocytes_undiff_05mM
Urea	15.386	5.9045e-06	5.2288	1.6237e-05	Podocytes_diff_11mM-Podocytes_diff_05mM	Podocytes_diff_30mM-Podocytes_diff_05mM	Podocytes_undiff_30mM-Podocytes_diff_05mM	Podocytes_undiff_05mM-Podocytes_diff_11mM	Podocytes_undiff_05mM-Podocytes_diff_30mM	Podocytes_undiff_30mM-Podocytes_undiff_05mM
D-Galactose	13.748	1.2915e-05	4.8889	3.4292e-05	Podocytes_diff_30mM-Podocytes_diff_05mM	Podocytes_undiff_30mM-Podocytes_diff_05mM	Podocytes_diff_30mM-Podocytes_diff_11mM	Podocytes_undiff_30mM-Podocytes_diff_11mM	Podocytes_undiff_05mM-Podocytes_diff_30mM	Podocytes_undiff_11mM-Podocytes_diff_30mM	Podocytes_undiff_30mM-Podocytes_undiff_05mM	Podocytes_undiff_30mM-Podocytes_undiff_11mM
Pyruvic acid	13.384	1.5513e-05	4.8093	3.9816e-05	Podocytes_diff_30mM-Podocytes_diff_05mM	Podocytes_undiff_30mM-Podocytes_diff_05mM	Podocytes_undiff_05mM-Podocytes_diff_30mM	Podocytes_undiff_11mM-Podocytes_diff_30mM	Podocytes_undiff_30mM-Podocytes_undiff_05mM	Podocytes_undiff_30mM-Podocytes_undiff_11mM
L-Leucine	13.231	1.6774e-05	4.7754	4.1664e-05	Podocytes_diff_30mM-Podocytes_diff_05mM	Podocytes_undiff_30mM-Podocytes_diff_05mM	Podocytes_diff_30mM-Podocytes_diff_11mM	Podocytes_undiff_30mM-Podocytes_diff_11mM	Podocytes_undiff_05mM-Podocytes_diff_30mM	Podocytes_undiff_11mM-Podocytes_diff_30mM	Podocytes_undiff_30mM-Podocytes_undiff_05mM	Podocytes_undiff_30mM-Podocytes_undiff_11mM
Glycerol-3-phosphate	12.511	2.4472e-05	4.6113	5.8885e-05	Podocytes_diff_30mM-Podocytes_diff_05mM	Podocytes_undiff_30mM-Podocytes_diff_05mM	Podocytes_diff_30mM-Podocytes_diff_11mM	Podocytes_undiff_30mM-Podocytes_diff_11mM	Podocytes_undiff_05mM-Podocytes_diff_30mM	Podocytes_undiff_11mM-Podocytes_diff_30mM	Podocytes_undiff_30mM-Podocytes_undiff_05mM	Podocytes_undiff_30mM-Podocytes_undiff_11mM
Pantothenic acid	11.8	3.6098e-05	4.4425	8.4228e-05	Podocytes_diff_30mM-Podocytes_diff_05mM	Podocytes_undiff_30mM-Podocytes_diff_05mM	Podocytes_diff_30mM-Podocytes_diff_11mM	Podocytes_undiff_30mM-Podocytes_diff_11mM	Podocytes_undiff_05mM-Podocytes_diff_30mM	Podocytes_undiff_11mM-Podocytes_diff_30mM	Podocytes_undiff_30mM-Podocytes_undiff_05mM	Podocytes_undiff_30mM-Podocytes_undiff_11mM
Malic acid	11.359	4.6323e-05	4.3342	0.00010491	Podocytes_diff_30mM-Podocytes_diff_05mM	Podocytes_undiff_30mM-Podocytes_diff_05mM	Podocytes_undiff_30mM-Podocytes_diff_11mM	Podocytes_undiff_05mM-Podocytes_diff_30mM	Podocytes_undiff_11mM-Podocytes_diff_30mM	Podocytes_undiff_30mM-Podocytes_undiff_05mM	Podocytes_undiff_30mM-Podocytes_undiff_11mM
Creatinine	10.333	8.5159e-05	4.0698	0.00018242	Podocytes_diff_30mM-Podocytes_diff_05mM	Podocytes_undiff_30mM-Podocytes_diff_05mM	Podocytes_diff_30mM-Podocytes_diff_11mM	Podocytes_undiff_30mM-Podocytes_diff_11mM	Podocytes_undiff_05mM-Podocytes_diff_30mM	Podocytes_undiff_11mM-Podocytes_diff_30mM	Podocytes_undiff_30mM-Podocytes_undiff_05mM	Podocytes_undiff_30mM-Podocytes_undiff_11mM
L-Lysine	10.293	8.7292e-05	4.059	0.00018242	Podocytes_undiff_11mM-Podocytes_diff_05mM	Podocytes_undiff_11mM-Podocytes_diff_11mM	Podocytes_undiff_11mM-Podocytes_diff_30mM	Podocytes_undiff_11mM-Podocytes_undiff_05mM	Podocytes_undiff_30mM-Podocytes_undiff_11mM
2-Oxoglutaric acid	10.286	8.7658e-05	4.0572	0.00018242	Podocytes_undiff_30mM-Podocytes_diff_05mM	Podocytes_undiff_30mM-Podocytes_diff_11mM	Podocytes_undiff_30mM-Podocytes_undiff_05mM	Podocytes_undiff_30mM-Podocytes_undiff_11mM
3-Phosphoglyceric acid	8.9496	0.0002074	3.6832	0.00042026	Podocytes_diff_11mM-Podocytes_diff_05mM	Podocytes_diff_30mM-Podocytes_diff_05mM	Podocytes_undiff_05mM-Podocytes_diff_11mM	Podocytes_undiff_11mM-Podocytes_diff_11mM	Podocytes_undiff_05mM-Podocytes_diff_30mM	Podocytes_undiff_11mM-Podocytes_diff_30mM	Podocytes_undiff_30mM-Podocytes_undiff_11mM
Phosphate	6.7093	0.0010823	2.9656	0.0021369	Podocytes_undiff_30mM-Podocytes_diff_05mM	Podocytes_undiff_11mM-Podocytes_diff_30mM	Podocytes_undiff_30mM-Podocytes_undiff_05mM	Podocytes_undiff_30mM-Podocytes_undiff_11mM
Taurine	6.5791	0.0012029	2.9198	0.0023155	Podocytes_undiff_11mM-Podocytes_diff_05mM	Podocytes_undiff_11mM-Podocytes_diff_11mM	Podocytes_undiff_11mM-Podocytes_diff_30mM	Podocytes_undiff_11mM-Podocytes_undiff_05mM	Podocytes_undiff_30mM-Podocytes_undiff_11mM
D-Threitol	6.3716	0.0014269	2.8456	0.0026797	Podocytes_undiff_30mM-Podocytes_diff_05mM	Podocytes_undiff_30mM-Podocytes_diff_11mM	Podocytes_undiff_30mM-Podocytes_diff_30mM	Podocytes_undiff_30mM-Podocytes_undiff_05mM	Podocytes_undiff_30mM-Podocytes_undiff_11mM
L-Glutamine	6.3412	0.0014634	2.8346	0.0026829	Podocytes_undiff_11mM-Podocytes_diff_05mM	Podocytes_undiff_11mM-Podocytes_diff_11mM	Podocytes_undiff_11mM-Podocytes_diff_30mM	Podocytes_undiff_11mM-Podocytes_undiff_05mM	Podocytes_undiff_30mM-Podocytes_undiff_11mM
L-Threonic acid	6.0928	0.0018036	2.7439	0.0032298	Podocytes_undiff_30mM-Podocytes_diff_05mM	Podocytes_undiff_30mM-Podocytes_undiff_05mM	Podocytes_undiff_30mM-Podocytes_undiff_11mM
Glycerol	5.6172	0.0027277	2.5642	0.0047735	Podocytes_diff_30mM-Podocytes_diff_11mM	Podocytes_undiff_11mM-Podocytes_diff_11mM	Podocytes_undiff_30mM-Podocytes_diff_11mM
Methylphosphate 2TMS	4.9828	0.0048751	2.312	0.0083419	Podocytes_diff_30mM-Podocytes_diff_05mM	Podocytes_undiff_30mM-Podocytes_diff_05mM	Podocytes_undiff_05mM-Podocytes_diff_30mM	Podocytes_undiff_30mM-Podocytes_undiff_05mM
Cholesterol	4.6345	0.0068091	2.1669	0.011398	Podocytes_undiff_30mM-Podocytes_diff_11mM
Glycolic acid	4.4822	0.0079079	2.1019	0.012732	Podocytes_undiff_30mM-Podocytes_diff_05mM	Podocytes_undiff_30mM-Podocytes_undiff_05mM
L-Tyrosine	4.4785	0.007937	2.1003	0.012732	Podocytes_undiff_30mM-Podocytes_undiff_11mM
2-Hydroxyglutaric acid	4.3391	0.0091213	2.0399	0.014333	Podocytes_undiff_30mM-Podocytes_undiff_11mM
2-Oxoisocaproic acid	4.3175	0.0093213	2.0305	0.014355	Podocytes_undiff_30mM-Podocytes_undiff_11mM
Decanoic acid	3.7092	0.017518	1.7565	0.026449	Podocytes_diff_30mM-Podocytes_diff_11mM	Podocytes_undiff_11mM-Podocytes_diff_11mM	Podocytes_undiff_30mM-Podocytes_diff_11mM
L-Cysteine	3.3889	0.024809	1.6054	0.036736	Podocytes_undiff_11mM-Podocytes_diff_30mM

## Sheet: RPTECs
	f.value	p.value	=-LOG10(p)	FDR	Tukey's HSD
D-Fructose	566.35	3.4792e-13	12.459	2.4354e-11	RPTECS_HIGHGLC-RPTECS_NORMGLC	RPTECS_HIGHGLC_ALB-RPTECS_NORMGLC	RPTECS_HIGHGLC-RPTECS_NORMGLC_ALB	RPTECS_HIGHGLC_ALB-RPTECS_NORMGLC_ALB	RPTECS_HIGHGLC_ALB-RPTECS_HIGHGLC
Ethanolaminephosphate	345.9	6.5131e-12	11.186	2.2796e-10	RPTECS_NORMGLC_ALB-RPTECS_NORMGLC	RPTECS_HIGHGLC-RPTECS_NORMGLC	RPTECS_HIGHGLC_ALB-RPTECS_NORMGLC	RPTECS_HIGHGLC-RPTECS_NORMGLC_ALB	RPTECS_HIGHGLC_ALB-RPTECS_NORMGLC_ALB	RPTECS_HIGHGLC_ALB-RPTECS_HIGHGLC
D-Sorbitol	267.33	2.9911e-11	10.524	6.9793e-10	RPTECS_HIGHGLC-RPTECS_NORMGLC	RPTECS_HIGHGLC_ALB-RPTECS_NORMGLC	RPTECS_HIGHGLC-RPTECS_NORMGLC_ALB	RPTECS_HIGHGLC_ALB-RPTECS_NORMGLC_ALB	RPTECS_HIGHGLC_ALB-RPTECS_HIGHGLC
L-Threonine	203.45	1.4947e-10	9.8254	2.6157e-09	RPTECS_HIGHGLC-RPTECS_NORMGLC	RPTECS_HIGHGLC_ALB-RPTECS_NORMGLC	RPTECS_HIGHGLC-RPTECS_NORMGLC_ALB	RPTECS_HIGHGLC_ALB-RPTECS_NORMGLC_ALB	RPTECS_HIGHGLC_ALB-RPTECS_HIGHGLC
Glycine	176.5	3.4405e-10	9.4634	4.8167e-09	RPTECS_NORMGLC_ALB-RPTECS_NORMGLC	RPTECS_HIGHGLC-RPTECS_NORMGLC	RPTECS_HIGHGLC_ALB-RPTECS_NORMGLC	RPTECS_HIGHGLC-RPTECS_NORMGLC_ALB	RPTECS_HIGHGLC_ALB-RPTECS_NORMGLC_ALB	RPTECS_HIGHGLC_ALB-RPTECS_HIGHGLC
Hypotaurine	119.19	3.3894e-09	8.4699	3.5262e-08	RPTECS_NORMGLC_ALB-RPTECS_NORMGLC	RPTECS_HIGHGLC-RPTECS_NORMGLC	RPTECS_HIGHGLC_ALB-RPTECS_NORMGLC	RPTECS_HIGHGLC_ALB-RPTECS_NORMGLC_ALB	RPTECS_HIGHGLC_ALB-RPTECS_HIGHGLC
Glucose-6-phosphate	118.37	3.5262e-09	8.4527	3.5262e-08	RPTECS_HIGHGLC-RPTECS_NORMGLC	RPTECS_HIGHGLC_ALB-RPTECS_NORMGLC	RPTECS_HIGHGLC-RPTECS_NORMGLC_ALB	RPTECS_HIGHGLC_ALB-RPTECS_NORMGLC_ALB	RPTECS_HIGHGLC_ALB-RPTECS_HIGHGLC
Malic acid	101.45	8.5916e-09	8.0659	7.5177e-08	RPTECS_HIGHGLC-RPTECS_NORMGLC	RPTECS_HIGHGLC_ALB-RPTECS_NORMGLC	RPTECS_HIGHGLC-RPTECS_NORMGLC_ALB	RPTECS_HIGHGLC_ALB-RPTECS_NORMGLC_ALB	RPTECS_HIGHGLC_ALB-RPTECS_HIGHGLC
beta-Alanine	96.66	1.1348e-08	7.9451	8.8266e-08	RPTECS_NORMGLC_ALB-RPTECS_NORMGLC	RPTECS_HIGHGLC-RPTECS_NORMGLC	RPTECS_HIGHGLC_ALB-RPTECS_NORMGLC	RPTECS_HIGHGLC-RPTECS_NORMGLC_ALB	RPTECS_HIGHGLC_ALB-RPTECS_NORMGLC_ALB	RPTECS_HIGHGLC_ALB-RPTECS_HIGHGLC
Pantothenic acid	87.188	2.0496e-08	7.6883	1.4347e-07	RPTECS_HIGHGLC-RPTECS_NORMGLC	RPTECS_HIGHGLC_ALB-RPTECS_NORMGLC	RPTECS_HIGHGLC-RPTECS_NORMGLC_ALB	RPTECS_HIGHGLC_ALB-RPTECS_NORMGLC_ALB	RPTECS_HIGHGLC_ALB-RPTECS_HIGHGLC
L-Alanine	83.962	2.5421e-08	7.5948	1.6177e-07	RPTECS_NORMGLC_ALB-RPTECS_NORMGLC	RPTECS_HIGHGLC-RPTECS_NORMGLC	RPTECS_HIGHGLC_ALB-RPTECS_NORMGLC	RPTECS_HIGHGLC-RPTECS_NORMGLC_ALB	RPTECS_HIGHGLC_ALB-RPTECS_NORMGLC_ALB
L-Aspartic acid	80.672	3.193e-08	7.4958	1.8626e-07	RPTECS_HIGHGLC-RPTECS_NORMGLC	RPTECS_HIGHGLC_ALB-RPTECS_NORMGLC	RPTECS_HIGHGLC-RPTECS_NORMGLC_ALB	RPTECS_HIGHGLC_ALB-RPTECS_NORMGLC_ALB
D-Glucose	78.064	3.8497e-08	7.4146	2.0729e-07	RPTECS_HIGHGLC-RPTECS_NORMGLC	RPTECS_HIGHGLC_ALB-RPTECS_NORMGLC	RPTECS_HIGHGLC-RPTECS_NORMGLC_ALB	RPTECS_HIGHGLC_ALB-RPTECS_NORMGLC_ALB
myo-Inositol	72.648	5.7897e-08	7.2373	2.8949e-07	RPTECS_HIGHGLC-RPTECS_NORMGLC	RPTECS_HIGHGLC_ALB-RPTECS_NORMGLC	RPTECS_HIGHGLC-RPTECS_NORMGLC_ALB	RPTECS_HIGHGLC_ALB-RPTECS_NORMGLC_ALB
L-Serine	70.049	7.1155e-08	7.1478	3.3206e-07	RPTECS_HIGHGLC-RPTECS_NORMGLC	RPTECS_HIGHGLC_ALB-RPTECS_NORMGLC	RPTECS_HIGHGLC-RPTECS_NORMGLC_ALB	RPTECS_HIGHGLC_ALB-RPTECS_NORMGLC_ALB
L-Glutamine	57.485	2.1604e-07	6.6655	9.4519e-07	RPTECS_HIGHGLC-RPTECS_NORMGLC	RPTECS_HIGHGLC_ALB-RPTECS_NORMGLC	RPTECS_HIGHGLC-RPTECS_NORMGLC_ALB	RPTECS_HIGHGLC_ALB-RPTECS_NORMGLC_ALB
L-Leucine	36.885	2.4615e-06	5.6088	1.0124e-05	RPTECS_NORMGLC_ALB-RPTECS_NORMGLC	RPTECS_HIGHGLC-RPTECS_NORMGLC	RPTECS_HIGHGLC_ALB-RPTECS_NORMGLC	RPTECS_HIGHGLC-RPTECS_NORMGLC_ALB	RPTECS_HIGHGLC_ALB-RPTECS_NORMGLC_ALB
L-Tyrosine	36.502	2.6034e-06	5.5845	1.0124e-05	RPTECS_HIGHGLC-RPTECS_NORMGLC	RPTECS_HIGHGLC_ALB-RPTECS_NORMGLC	RPTECS_HIGHGLC-RPTECS_NORMGLC_ALB	RPTECS_HIGHGLC_ALB-RPTECS_NORMGLC_ALB
L-Phenylalanine	33.292	4.2554e-06	5.3711	1.5678e-05	RPTECS_HIGHGLC-RPTECS_NORMGLC	RPTECS_HIGHGLC_ALB-RPTECS_NORMGLC	RPTECS_HIGHGLC-RPTECS_NORMGLC_ALB	RPTECS_HIGHGLC_ALB-RPTECS_NORMGLC_ALB
13Propanediol	29.262	8.4002e-06	5.0757	2.9401e-05	RPTECS_HIGHGLC-RPTECS_NORMGLC	RPTECS_HIGHGLC_ALB-RPTECS_NORMGLC	RPTECS_HIGHGLC-RPTECS_NORMGLC_ALB	RPTECS_HIGHGLC_ALB-RPTECS_NORMGLC_ALB
Phosphoric acid	26.908	1.2991e-05	4.8864	4.3303e-05	RPTECS_HIGHGLC-RPTECS_NORMGLC	RPTECS_HIGHGLC_ALB-RPTECS_NORMGLC	RPTECS_HIGHGLC-RPTECS_NORMGLC_ALB	RPTECS_HIGHGLC_ALB-RPTECS_NORMGLC_ALB
Fumaric acid	25.144	1.8411e-05	4.7349	5.8581e-05	RPTECS_HIGHGLC-RPTECS_NORMGLC	RPTECS_HIGHGLC_ALB-RPTECS_NORMGLC	RPTECS_HIGHGLC-RPTECS_NORMGLC_ALB	RPTECS_HIGHGLC_ALB-RPTECS_NORMGLC_ALB
L-Valine	23.788	2.4425e-05	4.6122	7.4336e-05	RPTECS_HIGHGLC-RPTECS_NORMGLC	RPTECS_HIGHGLC_ALB-RPTECS_NORMGLC	RPTECS_HIGHGLC-RPTECS_NORMGLC_ALB	RPTECS_HIGHGLC_ALB-RPTECS_NORMGLC_ALB
L-Glutamic acid	23.221	2.7601e-05	4.5591	7.7994e-05	RPTECS_HIGHGLC-RPTECS_NORMGLC	RPTECS_HIGHGLC_ALB-RPTECS_NORMGLC	RPTECS_HIGHGLC-RPTECS_NORMGLC_ALB	RPTECS_HIGHGLC_ALB-RPTECS_NORMGLC_ALB
Mannitol	23.179	2.7855e-05	4.5551	7.7994e-05	RPTECS_HIGHGLC-RPTECS_NORMGLC	RPTECS_HIGHGLC_ALB-RPTECS_NORMGLC	RPTECS_HIGHGLC-RPTECS_NORMGLC_ALB	RPTECS_HIGHGLC_ALB-RPTECS_NORMGLC_ALB
Citric acid	22.217	3.4489e-05	4.4623	9.2855e-05	RPTECS_HIGHGLC-RPTECS_NORMGLC	RPTECS_HIGHGLC_ALB-RPTECS_NORMGLC	RPTECS_HIGHGLC_ALB-RPTECS_NORMGLC_ALB	RPTECS_HIGHGLC_ALB-RPTECS_HIGHGLC
L-Isoleucine	20.905	4.6744e-05	4.3303	0.00012119	RPTECS_HIGHGLC-RPTECS_NORMGLC	RPTECS_HIGHGLC_ALB-RPTECS_NORMGLC	RPTECS_HIGHGLC-RPTECS_NORMGLC_ALB	RPTECS_HIGHGLC_ALB-RPTECS_NORMGLC_ALB
Palmitic acid	17.334	0.0001167	3.9329	0.00029175	RPTECS_HIGHGLC-RPTECS_NORMGLC	RPTECS_HIGHGLC_ALB-RPTECS_NORMGLC	RPTECS_HIGHGLC_ALB-RPTECS_NORMGLC_ALB	RPTECS_HIGHGLC_ALB-RPTECS_HIGHGLC
Glycerol-3-phosphate	16.269	0.00015788	3.8017	0.0003811	RPTECS_NORMGLC_ALB-RPTECS_NORMGLC	RPTECS_HIGHGLC-RPTECS_NORMGLC	RPTECS_HIGHGLC-RPTECS_NORMGLC_ALB	RPTECS_HIGHGLC_ALB-RPTECS_NORMGLC_ALB
Taurine	15.869	0.00017756	3.7507	0.00041431	RPTECS_HIGHGLC-RPTECS_NORMGLC	RPTECS_HIGHGLC_ALB-RPTECS_NORMGLC	RPTECS_HIGHGLC_ALB-RPTECS_NORMGLC_ALB	RPTECS_HIGHGLC_ALB-RPTECS_HIGHGLC
2-Oxoglutaric acid	14.606	0.00026147	3.5826	0.00059043	RPTECS_HIGHGLC_ALB-RPTECS_NORMGLC	RPTECS_HIGHGLC-RPTECS_NORMGLC_ALB	RPTECS_HIGHGLC_ALB-RPTECS_NORMGLC_ALB
Palatinitol	13.589	0.00036388	3.439	0.00079598	RPTECS_HIGHGLC-RPTECS_NORMGLC	RPTECS_HIGHGLC-RPTECS_NORMGLC_ALB	RPTECS_HIGHGLC_ALB-RPTECS_HIGHGLC
3-Aminoisobutyric acid	12.186	0.00059304	3.2269	0.001258	RPTECS_HIGHGLC-RPTECS_NORMGLC	RPTECS_HIGHGLC_ALB-RPTECS_NORMGLC	RPTECS_HIGHGLC-RPTECS_NORMGLC_ALB	RPTECS_HIGHGLC_ALB-RPTECS_NORMGLC_ALB
Methylphosphate	11.502	0.00076365	3.1171	0.0015722	RPTECS_NORMGLC_ALB-RPTECS_NORMGLC	RPTECS_HIGHGLC-RPTECS_NORMGLC	RPTECS_HIGHGLC_ALB-RPTECS_NORMGLC
Lauric acid	11.401	0.00079352	3.1004	0.001587	RPTECS_HIGHGLC-RPTECS_NORMGLC	RPTECS_HIGHGLC_ALB-RPTECS_NORMGLC	RPTECS_HIGHGLC-RPTECS_NORMGLC_ALB	RPTECS_HIGHGLC_ALB-RPTECS_NORMGLC_ALB
L-5-Oxoproline	10.975	0.00093515	3.0291	0.0018183	RPTECS_HIGHGLC_ALB-RPTECS_NORMGLC	RPTECS_HIGHGLC-RPTECS_NORMGLC_ALB	RPTECS_HIGHGLC_ALB-RPTECS_NORMGLC_ALB
Nicotinamide	10.693	0.0010452	2.9808	0.0019774	RPTECS_HIGHGLC-RPTECS_NORMGLC	RPTECS_HIGHGLC_ALB-RPTECS_NORMGLC	RPTECS_HIGHGLC-RPTECS_NORMGLC_ALB	RPTECS_HIGHGLC_ALB-RPTECS_NORMGLC_ALB
3-Pyridonol	10.332	0.0012087	2.9177	0.0022266	RPTECS_HIGHGLC_ALB-RPTECS_NORMGLC	RPTECS_HIGHGLC-RPTECS_NORMGLC_ALB	RPTECS_HIGHGLC_ALB-RPTECS_NORMGLC_ALB
Pyruvic acid	10.02	0.0013742	2.862	0.0024664	RPTECS_HIGHGLC-RPTECS_NORMGLC	RPTECS_HIGHGLC-RPTECS_NORMGLC_ALB	RPTECS_HIGHGLC_ALB-RPTECS_NORMGLC_ALB
Stearic acid	9.8334	0.0014862	2.8279	0.0026009	RPTECS_HIGHGLC_ALB-RPTECS_NORMGLC	RPTECS_HIGHGLC_ALB-RPTECS_NORMGLC_ALB	RPTECS_HIGHGLC_ALB-RPTECS_HIGHGLC
Aminomalonic acid	9.3877	0.0017989	2.745	0.0030713	RPTECS_HIGHGLC-RPTECS_NORMGLC	RPTECS_HIGHGLC_ALB-RPTECS_NORMGLC	RPTECS_HIGHGLC-RPTECS_NORMGLC_ALB	RPTECS_HIGHGLC_ALB-RPTECS_NORMGLC_ALB
2-Aminoadipic acid	9.0321	0.0021043	2.6769	0.0035071	RPTECS_HIGHGLC_ALB-RPTECS_NORMGLC	RPTECS_HIGHGLC-RPTECS_NORMGLC_ALB	RPTECS_HIGHGLC_ALB-RPTECS_NORMGLC_ALB
Fragment of GlcNAc-1-P or UDP-GlcNAc	8.8527	0.002281	2.6419	0.0037133	RPTECS_HIGHGLC-RPTECS_NORMGLC	RPTECS_HIGHGLC_ALB-RPTECS_NORMGLC	RPTECS_HIGHGLC-RPTECS_NORMGLC_ALB	RPTECS_HIGHGLC_ALB-RPTECS_NORMGLC_ALB
1-Piperidinecarboxaldehyde	8.6999	0.0024453	2.6117	0.0038903	RPTECS_HIGHGLC-RPTECS_NORMGLC	RPTECS_HIGHGLC_ALB-RPTECS_NORMGLC
meso-Erythritol	8.6415	0.0025117	2.6	0.0039072	RPTECS_HIGHGLC-RPTECS_NORMGLC	RPTECS_HIGHGLC_ALB-RPTECS_NORMGLC
L-Lysine	8.4537	0.0027399	2.5623	0.0041695	RPTECS_HIGHGLC-RPTECS_NORMGLC	RPTECS_HIGHGLC_ALB-RPTECS_NORMGLC	RPTECS_HIGHGLC-RPTECS_NORMGLC_ALB	RPTECS_HIGHGLC_ALB-RPTECS_NORMGLC_ALB
Lactic acid	8.2879	0.0029617	2.5285	0.0044111	RPTECS_HIGHGLC-RPTECS_NORMGLC	RPTECS_HIGHGLC_ALB-RPTECS_NORMGLC	RPTECS_HIGHGLC-RPTECS_NORMGLC_ALB	RPTECS_HIGHGLC_ALB-RPTECS_NORMGLC_ALB
L-Threonic acid	7.0564	0.0054588	2.2629	0.0079607	RPTECS_HIGHGLC_ALB-RPTECS_NORMGLC	RPTECS_HIGHGLC_ALB-RPTECS_NORMGLC_ALB
Cysteinylglycine	6.8398	0.0061191	2.2133	0.0087416	RPTECS_HIGHGLC_ALB-RPTECS_NORMGLC	RPTECS_HIGHGLC_ALB-RPTECS_NORMGLC_ALB
Betaine	6.2761	0.0083219	2.0798	0.011651	RPTECS_NORMGLC_ALB-RPTECS_NORMGLC	RPTECS_HIGHGLC-RPTECS_NORMGLC_ALB
Benzoic acid	5.3842	0.014001	1.8539	0.019216	RPTECS_HIGHGLC_ALB-RPTECS_NORMGLC
Myristic acid	5.3147	0.014607	1.8354	0.019663	RPTECS_HIGHGLC-RPTECS_NORMGLC
N-Acetyl-L-aspartic acid	5.1461	0.016211	1.7902	0.021411	RPTECS_NORMGLC_ALB-RPTECS_NORMGLC
AMP	4.716	0.021317	1.6713	0.027633	RPTECS_HIGHGLC_ALB-RPTECS_NORMGLC_ALB
L-Cysteine	4.3665	0.026874	1.5707	0.033789	RPTECS_HIGHGLC-RPTECS_NORMGLC
Urea	4.3579	0.027031	1.5681	0.033789	RPTECS_HIGHGLC-RPTECS_NORMGLC
2-Oxoisocaproic acid	4.3312	0.027523	1.5603	0.0338	RPTECS_HIGHGLC-RPTECS_NORMGLC_ALB	RPTECS_HIGHGLC_ALB-RPTECS_NORMGLC_ALB
UMP	4.0522	0.033348	1.4769	0.040248	RPTECS_HIGHGLC_ALB-RPTECS_NORMGLC_ALB

## Sheet: iRECs
	f.value	p.value	=-LOG10(p)	FDR	Tukey's HSD
Lactic acid	174.79	3.1274e-18	17.505	1.7826e-16	IRECS_HIGHGLC-IRECS_NORMGLC	IRECS_HIGHGLC_ALB-IRECS_NORMGLC	IRECS_HIGHGLC-IRECS_NORMGLC_ALB	IRECS_HIGHGLC_ALB-IRECS_NORMGLC_ALB
L-Aspartic acid	162.52	8.1991e-18	17.086	2.3367e-16	IRECS_NORMGLC_ALB-IRECS_NORMGLC	IRECS_HIGHGLC-IRECS_NORMGLC	IRECS_HIGHGLC_ALB-IRECS_NORMGLC	IRECS_HIGHGLC-IRECS_NORMGLC_ALB	IRECS_HIGHGLC_ALB-IRECS_NORMGLC_ALB	IRECS_HIGHGLC_ALB-IRECS_HIGHGLC
L-Phenylalanine	107.76	1.7416e-15	14.759	3.3091e-14	IRECS_HIGHGLC-IRECS_NORMGLC	IRECS_HIGHGLC_ALB-IRECS_NORMGLC	IRECS_HIGHGLC-IRECS_NORMGLC_ALB	IRECS_HIGHGLC_ALB-IRECS_NORMGLC_ALB
L-Serine	80.268	7.2914e-14	13.137	1.039e-12	IRECS_HIGHGLC-IRECS_NORMGLC	IRECS_HIGHGLC_ALB-IRECS_NORMGLC	IRECS_HIGHGLC-IRECS_NORMGLC_ALB	IRECS_HIGHGLC_ALB-IRECS_NORMGLC_ALB
D-Glucose	66.703	7.1886e-13	12.143	7.681e-12	IRECS_HIGHGLC-IRECS_NORMGLC	IRECS_HIGHGLC_ALB-IRECS_NORMGLC	IRECS_HIGHGLC-IRECS_NORMGLC_ALB	IRECS_HIGHGLC_ALB-IRECS_NORMGLC_ALB	IRECS_HIGHGLC_ALB-IRECS_HIGHGLC
L-Cysteine	66.065	8.0853e-13	12.092	7.681e-12	IRECS_NORMGLC_ALB-IRECS_NORMGLC	IRECS_HIGHGLC-IRECS_NORMGLC	IRECS_HIGHGLC_ALB-IRECS_NORMGLC	IRECS_HIGHGLC-IRECS_NORMGLC_ALB	IRECS_HIGHGLC_ALB-IRECS_NORMGLC_ALB
L-Glutamic acid	62.052	1.7321e-12	11.761	1.4104e-11	IRECS_HIGHGLC-IRECS_NORMGLC	IRECS_HIGHGLC_ALB-IRECS_NORMGLC	IRECS_HIGHGLC-IRECS_NORMGLC_ALB	IRECS_HIGHGLC_ALB-IRECS_NORMGLC_ALB
Pyruvic acid	57.974	3.9304e-12	11.406	2.8004e-11	IRECS_HIGHGLC-IRECS_NORMGLC	IRECS_HIGHGLC_ALB-IRECS_NORMGLC	IRECS_HIGHGLC-IRECS_NORMGLC_ALB	IRECS_HIGHGLC_ALB-IRECS_NORMGLC_ALB
Malic acid	52.862	1.1805e-11	10.928	7.4763e-11	IRECS_HIGHGLC-IRECS_NORMGLC	IRECS_HIGHGLC_ALB-IRECS_NORMGLC	IRECS_HIGHGLC-IRECS_NORMGLC_ALB	IRECS_HIGHGLC_ALB-IRECS_NORMGLC_ALB
L-Tyrosine	48.133	3.5473e-11	10.45	2.0219e-10	IRECS_HIGHGLC-IRECS_NORMGLC	IRECS_HIGHGLC_ALB-IRECS_NORMGLC	IRECS_HIGHGLC-IRECS_NORMGLC_ALB	IRECS_HIGHGLC_ALB-IRECS_NORMGLC_ALB
D-Sorbitol	45.628	6.5942e-11	10.181	3.417e-10	IRECS_HIGHGLC-IRECS_NORMGLC	IRECS_HIGHGLC_ALB-IRECS_NORMGLC	IRECS_HIGHGLC-IRECS_NORMGLC_ALB	IRECS_HIGHGLC_ALB-IRECS_NORMGLC_ALB
L-Threonine	42.046	1.6828e-10	9.774	7.9931e-10	IRECS_NORMGLC_ALB-IRECS_NORMGLC	IRECS_HIGHGLC-IRECS_NORMGLC	IRECS_HIGHGLC_ALB-IRECS_NORMGLC	IRECS_HIGHGLC-IRECS_NORMGLC_ALB	IRECS_HIGHGLC_ALB-IRECS_NORMGLC_ALB
myo-Inositol	41.02	2.2269e-10	9.6523	9.7642e-10	IRECS_HIGHGLC-IRECS_NORMGLC	IRECS_HIGHGLC_ALB-IRECS_NORMGLC	IRECS_HIGHGLC-IRECS_NORMGLC_ALB	IRECS_HIGHGLC_ALB-IRECS_NORMGLC_ALB
Fumaric acid	37.96	5.3216e-10	9.274	2.1666e-09	IRECS_HIGHGLC-IRECS_NORMGLC	IRECS_HIGHGLC_ALB-IRECS_NORMGLC	IRECS_HIGHGLC-IRECS_NORMGLC_ALB	IRECS_HIGHGLC_ALB-IRECS_NORMGLC_ALB	IRECS_HIGHGLC_ALB-IRECS_HIGHGLC
Pantothenic acid	35.566	1.0945e-09	8.9608	4.1592e-09	IRECS_NORMGLC_ALB-IRECS_NORMGLC	IRECS_HIGHGLC-IRECS_NORMGLC	IRECS_HIGHGLC_ALB-IRECS_NORMGLC	IRECS_HIGHGLC-IRECS_NORMGLC_ALB	IRECS_HIGHGLC_ALB-IRECS_NORMGLC_ALB	IRECS_HIGHGLC_ALB-IRECS_HIGHGLC
Citric acid	25.276	4.0341e-08	7.3943	1.4371e-07	IRECS_HIGHGLC-IRECS_NORMGLC	IRECS_HIGHGLC_ALB-IRECS_NORMGLC	IRECS_HIGHGLC-IRECS_NORMGLC_ALB	IRECS_HIGHGLC_ALB-IRECS_NORMGLC_ALB
Taurine	21.411	2.0713e-07	6.6838	6.9448e-07	IRECS_HIGHGLC-IRECS_NORMGLC	IRECS_HIGHGLC_ALB-IRECS_NORMGLC	IRECS_HIGHGLC-IRECS_NORMGLC_ALB	IRECS_HIGHGLC_ALB-IRECS_NORMGLC_ALB
L-Lysine	21.236	2.2411e-07	6.6495	7.0969e-07	IRECS_HIGHGLC-IRECS_NORMGLC	IRECS_HIGHGLC_ALB-IRECS_NORMGLC	IRECS_HIGHGLC-IRECS_NORMGLC_ALB	IRECS_HIGHGLC_ALB-IRECS_NORMGLC_ALB
3-Phosphoglyceric acid	18.957	6.5251e-07	6.1854	1.9575e-06	IRECS_HIGHGLC-IRECS_NORMGLC	IRECS_HIGHGLC_ALB-IRECS_NORMGLC	IRECS_HIGHGLC-IRECS_NORMGLC_ALB	IRECS_HIGHGLC_ALB-IRECS_NORMGLC_ALB
beta-Alanine	18.608	7.7402e-07	6.1112	2.206e-06	IRECS_HIGHGLC-IRECS_NORMGLC	IRECS_HIGHGLC_ALB-IRECS_NORMGLC	IRECS_HIGHGLC-IRECS_NORMGLC_ALB	IRECS_HIGHGLC_ALB-IRECS_NORMGLC_ALB
L-Ornithine	17.116	1.6474e-06	5.7832	4.4715e-06	IRECS_NORMGLC_ALB-IRECS_NORMGLC	IRECS_HIGHGLC-IRECS_NORMGLC	IRECS_HIGHGLC_ALB-IRECS_NORMGLC	IRECS_HIGHGLC-IRECS_NORMGLC_ALB
Glucose-6-phosphate	16.788	1.9552e-06	5.7088	5.0658e-06	IRECS_HIGHGLC-IRECS_NORMGLC	IRECS_HIGHGLC_ALB-IRECS_NORMGLC	IRECS_HIGHGLC-IRECS_NORMGLC_ALB	IRECS_HIGHGLC_ALB-IRECS_NORMGLC_ALB
L-Valine	14.692	6.1673e-06	5.2099	1.5284e-05	IRECS_HIGHGLC-IRECS_NORMGLC	IRECS_HIGHGLC_ALB-IRECS_NORMGLC	IRECS_HIGHGLC-IRECS_NORMGLC_ALB	IRECS_HIGHGLC_ALB-IRECS_NORMGLC_ALB
3-Methylpiperazine-2_5-dione	12.965	1.7138e-05	4.766	4.0703e-05	IRECS_HIGHGLC-IRECS_NORMGLC	IRECS_HIGHGLC-IRECS_NORMGLC_ALB	IRECS_HIGHGLC_ALB-IRECS_HIGHGLC
3-Aminoisobutyric acid	12.885	1.7996e-05	4.7448	4.1031e-05	IRECS_HIGHGLC-IRECS_NORMGLC	IRECS_HIGHGLC_ALB-IRECS_NORMGLC	IRECS_HIGHGLC-IRECS_NORMGLC_ALB	IRECS_HIGHGLC_ALB-IRECS_NORMGLC_ALB
Fragment of GlcNAc-1-P or UDP-GlcNAc	11.09	5.6853e-05	4.2452	0.00012464	IRECS_HIGHGLC-IRECS_NORMGLC	IRECS_HIGHGLC_ALB-IRECS_NORMGLC	IRECS_HIGHGLC-IRECS_NORMGLC_ALB	IRECS_HIGHGLC_ALB-IRECS_NORMGLC_ALB
Putrescine	10.422	8.9424e-05	4.0485	0.00018878	IRECS_NORMGLC_ALB-IRECS_NORMGLC	IRECS_HIGHGLC_ALB-IRECS_NORMGLC	IRECS_HIGHGLC_ALB-IRECS_HIGHGLC
Adenine	8.1462	0.00046985	3.328	0.00095647	IRECS_HIGHGLC-IRECS_NORMGLC	IRECS_HIGHGLC_ALB-IRECS_NORMGLC	IRECS_HIGHGLC-IRECS_NORMGLC_ALB
Hypotaurine	7.9836	0.000533	3.2733	0.0010476	IRECS_HIGHGLC-IRECS_NORMGLC	IRECS_HIGHGLC_ALB-IRECS_NORMGLC	IRECS_HIGHGLC-IRECS_NORMGLC_ALB	IRECS_HIGHGLC_ALB-IRECS_NORMGLC_ALB
Creatin/Creatinine	7.6646	0.00068482	3.1644	0.0013012	IRECS_HIGHGLC-IRECS_NORMGLC	IRECS_HIGHGLC-IRECS_NORMGLC_ALB	IRECS_HIGHGLC_ALB-IRECS_NORMGLC_ALB
L-Isoleucine	7.6096	0.00071539	3.1455	0.0013154	IRECS_HIGHGLC-IRECS_NORMGLC	IRECS_HIGHGLC_ALB-IRECS_NORMGLC	IRECS_HIGHGLC-IRECS_NORMGLC_ALB	IRECS_HIGHGLC_ALB-IRECS_NORMGLC_ALB
Desmosterol	6.6028	0.0016291	2.7881	0.0028681	IRECS_HIGHGLC-IRECS_NORMGLC	IRECS_HIGHGLC_ALB-IRECS_HIGHGLC
Aminomalonic acid	6.58	0.0016605	2.7798	0.0028681	IRECS_NORMGLC_ALB-IRECS_NORMGLC	IRECS_HIGHGLC-IRECS_NORMGLC_ALB
L-Threonic acid	6.5394	0.0017184	2.7649	0.0028808	IRECS_HIGHGLC-IRECS_NORMGLC	IRECS_HIGHGLC_ALB-IRECS_NORMGLC	IRECS_HIGHGLC-IRECS_NORMGLC_ALB	IRECS_HIGHGLC_ALB-IRECS_NORMGLC_ALB
L-Alanine	5.4189	0.0045608	2.341	0.0074275	IRECS_HIGHGLC_ALB-IRECS_NORMGLC	IRECS_HIGHGLC_ALB-IRECS_NORMGLC_ALB
Glycine	4.9849	0.0067738	2.1692	0.010725	IRECS_HIGHGLC_ALB-IRECS_NORMGLC
Phosphoric acid	4.8218	0.0078802	2.1035	0.01214	IRECS_HIGHGLC-IRECS_NORMGLC
Dihydroxyacetonephosphate	4.7422	0.0084884	2.0712	0.012733	IRECS_HIGHGLC-IRECS_NORMGLC	IRECS_HIGHGLC-IRECS_NORMGLC_ALB
Pyrophosphate	4.7078	0.0087663	2.0572	0.012812	IRECS_HIGHGLC-IRECS_NORMGLC	IRECS_HIGHGLC_ALB-IRECS_NORMGLC
L-Leucine	4.3708	0.012065	1.9185	0.017193	IRECS_HIGHGLC_ALB-IRECS_NORMGLC
Cholesterol	3.8195	0.020632	1.6855	0.028684	IRECS_NORMGLC_ALB-IRECS_NORMGLC
Palmitic acid	3.7584	0.02192	1.6592	0.029749
UMP	3.6332	0.024832	1.605	0.032916	IRECS_HIGHGLC-IRECS_NORMGLC_ALB
L-Proline	3.4328	0.030375	1.5175	0.03935
D-Fructose	3.4095	0.031099	1.5073	0.039392	IRECS_HIGHGLC_ALB-IRECS_NORMGLC

## Sheet: mIMCD-3
	f.value	p.value	=-LOG10(p)	FDR	Tukey's HSD
D-Sorbitol	3968	3.0577e-18	17.515	2.1404e-16	MIMCD3_C_HIGHGLC-MIMCD3_C_NORMGLC	MIMCD3_C_HIGHGLC_ALB-MIMCD3_C_NORMGLC	MIMCD3_C_HIGHGLC-MIMCD3_C_NORMGLC_ALB	MIMCD3_C_HIGHGLC_ALB-MIMCD3_C_NORMGLC_ALB	MIMCD3_C_HIGHGLC_ALB-MIMCD3_C_HIGHGLC
D-Gluconic acid	360.87	5.0671e-12	11.295	1.7735e-10	MIMCD3_C_NORMGLC_ALB-MIMCD3_C_NORMGLC	MIMCD3_C_HIGHGLC-MIMCD3_C_NORMGLC	MIMCD3_C_HIGHGLC_ALB-MIMCD3_C_NORMGLC	MIMCD3_C_HIGHGLC-MIMCD3_C_NORMGLC_ALB	MIMCD3_C_HIGHGLC_ALB-MIMCD3_C_HIGHGLC
D-Fructose	314.48	1.1449e-11	10.941	2.6714e-10	MIMCD3_C_HIGHGLC-MIMCD3_C_NORMGLC	MIMCD3_C_HIGHGLC_ALB-MIMCD3_C_NORMGLC	MIMCD3_C_HIGHGLC-MIMCD3_C_NORMGLC_ALB	MIMCD3_C_HIGHGLC_ALB-MIMCD3_C_NORMGLC_ALB	MIMCD3_C_HIGHGLC_ALB-MIMCD3_C_HIGHGLC
Lactic acid	278.4	2.3536e-11	10.628	4.1188e-10	MIMCD3_C_HIGHGLC-MIMCD3_C_NORMGLC	MIMCD3_C_HIGHGLC_ALB-MIMCD3_C_NORMGLC	MIMCD3_C_HIGHGLC-MIMCD3_C_NORMGLC_ALB	MIMCD3_C_HIGHGLC_ALB-MIMCD3_C_NORMGLC_ALB
L-Serine	197.95	1.7557e-10	9.7556	2.4579e-09	MIMCD3_C_NORMGLC_ALB-MIMCD3_C_NORMGLC	MIMCD3_C_HIGHGLC-MIMCD3_C_NORMGLC	MIMCD3_C_HIGHGLC-MIMCD3_C_NORMGLC_ALB	MIMCD3_C_HIGHGLC_ALB-MIMCD3_C_NORMGLC_ALB	MIMCD3_C_HIGHGLC_ALB-MIMCD3_C_HIGHGLC
D-Glucose	110.15	5.3471e-09	8.2719	6.2383e-08	MIMCD3_C_HIGHGLC-MIMCD3_C_NORMGLC	MIMCD3_C_HIGHGLC_ALB-MIMCD3_C_NORMGLC	MIMCD3_C_HIGHGLC-MIMCD3_C_NORMGLC_ALB	MIMCD3_C_HIGHGLC_ALB-MIMCD3_C_NORMGLC_ALB
Hypotaurine	73.894	5.2578e-08	7.2792	5.2578e-07	MIMCD3_C_HIGHGLC-MIMCD3_C_NORMGLC	MIMCD3_C_HIGHGLC_ALB-MIMCD3_C_NORMGLC	MIMCD3_C_HIGHGLC-MIMCD3_C_NORMGLC_ALB	MIMCD3_C_HIGHGLC_ALB-MIMCD3_C_NORMGLC_ALB	MIMCD3_C_HIGHGLC_ALB-MIMCD3_C_HIGHGLC
Glucose-6-phosphate	69.915	7.1929e-08	7.1431	6.2938e-07	MIMCD3_C_HIGHGLC-MIMCD3_C_NORMGLC	MIMCD3_C_HIGHGLC_ALB-MIMCD3_C_NORMGLC	MIMCD3_C_HIGHGLC-MIMCD3_C_NORMGLC_ALB	MIMCD3_C_HIGHGLC_ALB-MIMCD3_C_NORMGLC_ALB	MIMCD3_C_HIGHGLC_ALB-MIMCD3_C_HIGHGLC
L-Aspartic acid	59.737	1.7429e-07	6.7587	1.3556e-06	MIMCD3_C_NORMGLC_ALB-MIMCD3_C_NORMGLC	MIMCD3_C_HIGHGLC-MIMCD3_C_NORMGLC	MIMCD3_C_HIGHGLC_ALB-MIMCD3_C_NORMGLC	MIMCD3_C_HIGHGLC-MIMCD3_C_NORMGLC_ALB	MIMCD3_C_HIGHGLC_ALB-MIMCD3_C_NORMGLC_ALB	MIMCD3_C_HIGHGLC_ALB-MIMCD3_C_HIGHGLC
myo-Inositol	57.123	2.238e-07	6.6501	1.5666e-06	MIMCD3_C_NORMGLC_ALB-MIMCD3_C_NORMGLC	MIMCD3_C_HIGHGLC-MIMCD3_C_NORMGLC	MIMCD3_C_HIGHGLC_ALB-MIMCD3_C_NORMGLC	MIMCD3_C_HIGHGLC-MIMCD3_C_NORMGLC_ALB	MIMCD3_C_HIGHGLC_ALB-MIMCD3_C_NORMGLC_ALB	MIMCD3_C_HIGHGLC_ALB-MIMCD3_C_HIGHGLC
beta-Alanine	53.799	3.1247e-07	6.5052	1.9884e-06	MIMCD3_C_HIGHGLC-MIMCD3_C_NORMGLC	MIMCD3_C_HIGHGLC_ALB-MIMCD3_C_NORMGLC	MIMCD3_C_HIGHGLC-MIMCD3_C_NORMGLC_ALB	MIMCD3_C_HIGHGLC_ALB-MIMCD3_C_NORMGLC_ALB
Fructose-6-phosphate	47.867	5.9625e-07	6.2246	3.4781e-06	MIMCD3_C_HIGHGLC-MIMCD3_C_NORMGLC	MIMCD3_C_HIGHGLC_ALB-MIMCD3_C_NORMGLC	MIMCD3_C_HIGHGLC-MIMCD3_C_NORMGLC_ALB	MIMCD3_C_HIGHGLC_ALB-MIMCD3_C_NORMGLC_ALB	MIMCD3_C_HIGHGLC_ALB-MIMCD3_C_HIGHGLC
L-Threonine	43.764	9.7458e-07	6.0112	5.2477e-06	MIMCD3_C_HIGHGLC-MIMCD3_C_NORMGLC	MIMCD3_C_HIGHGLC_ALB-MIMCD3_C_NORMGLC	MIMCD3_C_HIGHGLC-MIMCD3_C_NORMGLC_ALB	MIMCD3_C_HIGHGLC_ALB-MIMCD3_C_NORMGLC_ALB	MIMCD3_C_HIGHGLC_ALB-MIMCD3_C_HIGHGLC
Pyruvic acid	39.053	1.8096e-06	5.7424	9.0481e-06	MIMCD3_C_HIGHGLC-MIMCD3_C_NORMGLC	MIMCD3_C_HIGHGLC_ALB-MIMCD3_C_NORMGLC	MIMCD3_C_HIGHGLC_ALB-MIMCD3_C_NORMGLC_ALB	MIMCD3_C_HIGHGLC_ALB-MIMCD3_C_HIGHGLC
L-Phenylalanine	32.936	4.5056e-06	5.3462	2.0083e-05	MIMCD3_C_NORMGLC_ALB-MIMCD3_C_NORMGLC	MIMCD3_C_HIGHGLC-MIMCD3_C_NORMGLC	MIMCD3_C_HIGHGLC-MIMCD3_C_NORMGLC_ALB	MIMCD3_C_HIGHGLC_ALB-MIMCD3_C_NORMGLC_ALB	MIMCD3_C_HIGHGLC_ALB-MIMCD3_C_HIGHGLC
L-Valine	32.82	4.5905e-06	5.3381	2.0083e-05	MIMCD3_C_NORMGLC_ALB-MIMCD3_C_NORMGLC	MIMCD3_C_HIGHGLC-MIMCD3_C_NORMGLC	MIMCD3_C_HIGHGLC-MIMCD3_C_NORMGLC_ALB	MIMCD3_C_HIGHGLC_ALB-MIMCD3_C_NORMGLC_ALB	MIMCD3_C_HIGHGLC_ALB-MIMCD3_C_HIGHGLC
L-Tyrosine	28.473	9.6883e-06	5.0138	3.9893e-05	MIMCD3_C_HIGHGLC-MIMCD3_C_NORMGLC	MIMCD3_C_HIGHGLC-MIMCD3_C_NORMGLC_ALB	MIMCD3_C_HIGHGLC_ALB-MIMCD3_C_NORMGLC_ALB	MIMCD3_C_HIGHGLC_ALB-MIMCD3_C_HIGHGLC
Dihydroxyacetone phsophate	24.175	2.2502e-05	4.6478	8.7509e-05	MIMCD3_C_HIGHGLC-MIMCD3_C_NORMGLC	MIMCD3_C_HIGHGLC_ALB-MIMCD3_C_NORMGLC	MIMCD3_C_HIGHGLC-MIMCD3_C_NORMGLC_ALB	MIMCD3_C_HIGHGLC_ALB-MIMCD3_C_NORMGLC_ALB
Glycerylglycoside	21.303	4.2554e-05	4.3711	0.00015678	MIMCD3_C_NORMGLC_ALB-MIMCD3_C_NORMGLC	MIMCD3_C_HIGHGLC-MIMCD3_C_NORMGLC	MIMCD3_C_HIGHGLC_ALB-MIMCD3_C_NORMGLC	MIMCD3_C_HIGHGLC-MIMCD3_C_NORMGLC_ALB	MIMCD3_C_HIGHGLC_ALB-MIMCD3_C_NORMGLC_ALB
Putrescine	17.121	0.00012381	3.9072	0.00043335	MIMCD3_C_HIGHGLC-MIMCD3_C_NORMGLC	MIMCD3_C_HIGHGLC_ALB-MIMCD3_C_NORMGLC	MIMCD3_C_HIGHGLC-MIMCD3_C_NORMGLC_ALB	MIMCD3_C_HIGHGLC_ALB-MIMCD3_C_NORMGLC_ALB
L-Tryptophan	15.647	0.00018974	3.7218	0.00063247	MIMCD3_C_NORMGLC_ALB-MIMCD3_C_NORMGLC	MIMCD3_C_HIGHGLC_ALB-MIMCD3_C_NORMGLC	MIMCD3_C_HIGHGLC_ALB-MIMCD3_C_HIGHGLC
Glycine	14.234	0.00029442	3.531	0.0009368	MIMCD3_C_HIGHGLC-MIMCD3_C_NORMGLC	MIMCD3_C_HIGHGLC_ALB-MIMCD3_C_NORMGLC	MIMCD3_C_HIGHGLC-MIMCD3_C_NORMGLC_ALB	MIMCD3_C_HIGHGLC_ALB-MIMCD3_C_NORMGLC_ALB
Fragment of Glc-Nac	12.305	0.00056798	3.2457	0.0017286	MIMCD3_C_NORMGLC_ALB-MIMCD3_C_NORMGLC	MIMCD3_C_HIGHGLC-MIMCD3_C_NORMGLC	MIMCD3_C_HIGHGLC_ALB-MIMCD3_C_NORMGLC_ALB
Phosphate	12.176	0.0005952	3.2253	0.001736	MIMCD3_C_HIGHGLC-MIMCD3_C_NORMGLC	MIMCD3_C_HIGHGLC_ALB-MIMCD3_C_NORMGLC	MIMCD3_C_HIGHGLC-MIMCD3_C_NORMGLC_ALB	MIMCD3_C_HIGHGLC_ALB-MIMCD3_C_NORMGLC_ALB
Taurine	10.773	0.0010123	2.9947	0.0028346	MIMCD3_C_HIGHGLC-MIMCD3_C_NORMGLC	MIMCD3_C_HIGHGLC_ALB-MIMCD3_C_NORMGLC
L-Lysine	9.4274	0.0017681	2.7525	0.0047603	MIMCD3_C_HIGHGLC-MIMCD3_C_NORMGLC	MIMCD3_C_HIGHGLC-MIMCD3_C_NORMGLC_ALB	MIMCD3_C_HIGHGLC_ALB-MIMCD3_C_HIGHGLC
L-Cysteine	8.5782	0.0025861	2.5873	0.0067048	MIMCD3_C_HIGHGLC-MIMCD3_C_NORMGLC_ALB	MIMCD3_C_HIGHGLC_ALB-MIMCD3_C_NORMGLC_ALB
L-Glutamic acid	8.0041	0.0033918	2.4696	0.0084795	MIMCD3_C_HIGHGLC-MIMCD3_C_NORMGLC_ALB	MIMCD3_C_HIGHGLC_ALB-MIMCD3_C_NORMGLC_ALB
L-Isoleucine	7.4984	0.0043523	2.3613	0.010505	MIMCD3_C_HIGHGLC-MIMCD3_C_NORMGLC_ALB
Pyridoxine	6.443	0.0075855	2.12	0.017699	MIMCD3_C_HIGHGLC-MIMCD3_C_NORMGLC_ALB	MIMCD3_C_HIGHGLC_ALB-MIMCD3_C_HIGHGLC
CMP	6.1932	0.0087185	2.0596	0.019687	MIMCD3_C_HIGHGLC_ALB-MIMCD3_C_NORMGLC	MIMCD3_C_HIGHGLC_ALB-MIMCD3_C_HIGHGLC
L-Leucine	5.9073	0.010265	1.9886	0.022455	MIMCD3_C_HIGHGLC-MIMCD3_C_NORMGLC_ALB	MIMCD3_C_HIGHGLC_ALB-MIMCD3_C_NORMGLC_ALB
L-5-Oxoproline	5.8181	0.010811	1.9661	0.022932	MIMCD3_C_HIGHGLC-MIMCD3_C_NORMGLC	MIMCD3_C_HIGHGLC-MIMCD3_C_NORMGLC_ALB
D-Ribose	5.7019	0.011574	1.9365	0.023829	MIMCD3_C_HIGHGLC_ALB-MIMCD3_C_NORMGLC_ALB	MIMCD3_C_HIGHGLC_ALB-MIMCD3_C_HIGHGLC
L-Proline	5.6023	0.012278	1.9109	0.024556	MIMCD3_C_HIGHGLC-MIMCD3_C_NORMGLC	MIMCD3_C_HIGHGLC_ALB-MIMCD3_C_NORMGLC
